# Supplementary material for: Covalent Positioning of Single DNA Molecules for Nanopatterning
Source: Nanomaterials (Basel). 2021 Jun 30;11(7):1725. doi: 10.3390/nano11071725 (PMC8307146; doi:10.3390/nano11071725)
Supplement: Supplementary file 1 [file nanomaterials-11-01725-s001.zip]

Archive with 1 entries (1 files):
- nanomaterials-1260293-SI.pdf
